# Supplementary material for: Characterization of the alternative splicing landscape in lung adenocarcinoma reveals novel prognosis signature associated with B cells
Source: PLoS One. 2023 Jul 11;18(7):e0279018. doi: 10.1371/journal.pone.0279018 (PMC10335703; doi:10.1371/journal.pone.0279018)
Supplement: S1 Table — (XLSX) [file pone.0279018.s004.xlsx]

## Sheet: Sheet1
Supplementary Table 1. RNA processing gene
Gene
CWC27
RBM15B
PIH1D2
NOP2
BRDT
MRPS11
PES1
EXOSC7
FARS2
DROSHA
DHX15
DDX21
ISG20L2
WDR36
RPF2
RBM12
ELAC2
THOC1
TRMT44
RPS24
RBMS2
POLR2I
SNRNP35
INTS4
C9orf78
PRX
PCBP1
SRFBP1
PRPF19
M1AP
RBM4
AGO4
SLBP
WDR77
ZCCHC8
THUMPD1
OSGEP
SRRM2
DCAF13
RRP9
TRNT1
KIN
RPL14
APOBEC2
QKI
PRCC
SNRPN
TRMT112
DDX56
POLR2E
TMBIM6
TRMT5
AKAP17A
ADAT1
NCBP2L
POLR2H
RBM24
CIRBP
CWC25
TRIM71
TSEN2
DIS3
RPUSD3
ALKBH8
PRKDC
SNRPE
TGS1
SF3B5
TRMT61A
DKC1
NAF1
FAM98B
NOL8
RBM38
U2AF1
SMAD3
NUP98
ALYREF
HNRNPL
TRMT6
PPIE
NOP14
DPH3
ZC3H10
TXNL4B
LYAR
EXOSC10
NSUN2
WDR3
ERI2
INTS7
SAFB2
RPL27
FMR1
ISY1
AURKAIP1
EXOSC9
GEMIN5
RPS8
DICER1
SCAF11
SNRPD2
SART1
HNRNPA2B1
RPS14
FXR2
PRMT7
RPP25
AAR2
CSTF1
CDK12
MBNL1
CT45A3
U2SURP
POLR2F
ELP6
PPWD1
WDR43
METTL16
PNPT1
ESF1
MAK16
RPUSD2
AHNAK
METTL5
POP5
CSTF2
TYW5
AGO2
HEATR1
SMNDC1
CCNL1
NOVA2
REST
CCAR1
FXR1
ZNHIT3
SCNM1
NOC4L
NGDN
PPIG
BYSL
METTL4
NOP10
SHQ1
TRMU
THUMPD3
BCDIN3D
HSD17B10
RNGTT
AARS2
JMJD6
SNRPA
ERCC3
CSTF2T
RRP7A
EIF6
CELF1
TSN
DEDD2
ERI1
AHCYL1
CMTR2
RPS17
USP39
SUPV3L1
TIA1
FRG1
GAR1
PRPF4
CDC73
RPS21
STH
PRPF38A
THOC5
NSA2
POLDIP3
TSEN34
SART3
EXOSC1
SIRT7
CIR1
WDR46
A1CF
PWP2
TYW1B
CPSF4L
SNRPD1
SF1
THOC7
FBLL1
RBM23
RPRD1B
RBBP6
WBP4
PUS7
SNRPD3
LEO1
POLR2A
UTP14A
PUS1
UTP15
RBM3
CDC5L
WT1
RBM25
RBPMS
PPIL1
PAN2
BMP4
GEMIN6
GEMIN4
CELF6
SAGE1
ADARB2
DNAJC8
NSUN6
ZCRB1
PIH1D1
CASC3
TRMT61B
RPUSD1
PELP1
LSM7
WDR12
SREK1
FAM207A
DHX9
LSM10
NAT10
PPARGC1A
POP4
HNRNPA1L2
SF3B2
REXO4
RPS15
POLR2J
PABPC1L
ELP2
PIN4
ALKBH1
PRPF31
POLR2L
NVL
DDX5
MRM1
CLNS1A
WDR74
HNRNPK
SLU7
TBRG4
RNPC3
CT45A1
LUC7L2
APOBEC1
RRP12
SF3B6
PTCD2
RPP14
TRMT10B
STRAP
CSDC2
CCNT1
RCL1
PUF60
HNRNPA3
KHDRBS2
MBNL2
LSM2
SNRNP200
HNRNPUL1
NOLC1
INTS3
DDX23
HSPA1A
AKAP8L
TMTC1
TTF2
ADAT2
ECD
SRSF1
RRS1
DHX35
TSR2
FUS
SNRPB
PAPOLB
MBNL3
CACTIN
WDR55
PA2G4
SCAF4
PPP2CA
CT45A9
EGFR
CLK4
PQBP1
HNRNPH1
MPHOSPH6
CPSF7
CPSF4
IK
DDX46
ERN1
HNRNPF
AGO3
SRSF11
HNRNPH3
RRP36
MYCN
POP1
SNIP1
SYMPK
PRKACA
HNRNPC
GTPBP3
LAS1L
DIMT1
FTSJ3
RIOK3
SMN2
POLR2K
PHRF1
QTRT1
TRMT13
SRPK1
KHDRBS3
INTS8
BMS1
USB1
RPL35
ACIN1
SRRM1
SRSF8
TRMT2A
SREK1IP1
SMU1
PPIH
MAGOH
TEX10
ZMPSTE24
THOC2
CLK1
CRNKL1
DDX42
EXOSC5
PCBP4
DUS2
LSM11
TRMT12
RPP30
TRDMT1
TRMT1
TRUB2
C1QBP
KDM1A
RPS13
ISG20
CELF2
TBL3
URM1
PHF5A
SRSF6
TGFB1
DHX38
INTS6
ZMAT5
GEMIN8
SNRNP27
CPSF6
HNRNPLL
SRPK2
CPEB3
MPHOSPH10
POLR2B
ELP5
RPL5
INTS2
PCBP2
ERI3
KAT2B
CWF19L2
SCAF1
PABPC1
CDK7
PNN
GPATCH1
RPL7L1
PIWIL2
EFTUD2
LSM3
SF3A1
TP53RK
RBM39
EXOSC4
RBM27
SF3A3
INTS9
RPRD1A
SNRPA1
DDX27
DDX49
RBM4B
SMAD2
RBM15
ADAR
TOE1
PRPF4B
PABPC4
RPS9
CDC40
SRSF12
EIF4A3
NOL6
RIOK2
SLTM
XRN2
NPM3
NCBP2
UTP23
RBM12B
RBM42
CLASRP
PDE12
LSM4
RAVER1
ZNF326
RBMS1
SNRPB2
SCAF8
DDX39A
SUPT6H
RBMX
THOC6
RPL11
HNRNPA0
RNF113A
FIP1L1
RBM11
MFAP1
ZRANB2
NOL9
TCERG1
RALY
PRPF38B
WDR33
U2AF2
HNRNPH2
AICDA
LUC7L3
SAP18
NELFE
INTS12
GPKOW
SUPT5H
HNRNPM
NSRP1
ZNF473
RBM10
ZFP36L1
BICD1
DDX54
TYW3
DDX10
PRPF18
SFPQ
CMTR1
SRRT
PPIL3
CLK3
CHERP
TFB2M
SRPK3
MAGOHB
GTF2F1
DYRK1A
GEMIN7
SRSF3
MTO1
RIPK1
MRPL44
PCF11
DDX17
MTFMT
TRMT1L
SUGP1
FASTKD5
RBM41
ADAT3
ZNF638
GTF2H5
EMG1
PDCD7
TPRKB
METTL14
DDX20
IMP4
ZCCHC4
CELF3
RRNAD1
KHSRP
HENMT1
SRSF4
MTERF4
RPS28
APOBEC4
RBMXL2
INTS1
SRRM4
HABP4
CCDC130
DUS3L
SETX
C9orf64
TARDBP
TERT
UTP20
RPS7
KRI1
IWS1
CLK2
CHTOP
SRSF5
INTS5
FTSJ1
PRPF3
PPP1R9B
METTL3
LIN28A
C2orf49
RNF20
ARL6IP4
RAVER2
TFB1M
PRMT9
NUFIP1
HSF1
RBM6
ANKRD16
SNW1
XAB2
U2AF1L4
PRPF6
ESR1
RPRD2
TARBP2
RNPS1
CELF4
THOC3
LIN28B
FAM172A
NOL3
LCMT2
FASTK
RTCA
ZC3H13
CPSF3
RBMX2
GTF2H1
MOCS3
WTAP
PAF1
SNRNP48
USP4
ELP4
GEMIN2
RBMY1A1
POLR2G
RBM28
SBDS
NONO
NSUN5
TRMT11
SLC39A5
RBM7
RSL1D1
FBL
GTF2H2
ELAVL4
RBM5
CDK5RAP1
CCNH
PAPOLA
MRPL1
RBFOX3
NCBP1
YTHDC1
MAP2K1
ELP3
RRP8
KHDRBS1
ADAD2
CPSF1
WDR18
YBX1
TNF
GTPBP4
ZC3H7A
PUS3
PAPOLG
NOVA1
TRMT10C
ZC3H3
THRAP3
ERN2
CHD7
RBFOX2
SRSF10
SNRNP25
TRA2B
RPP38
KTI12
MDN1
RPF1
BUD13
METTL1
DAZAP1
HNRNPR
SF3B1
NIFK
PDCD11
NOP58
METTL8
SSB
TRA2A
DBR1
RNF113B
PRKRIP1
DDX51
MNAT1
RBMY1F
CLP1
TRUB1
CCAR2
CNOT6L
PTCD1
RPP25L
DDX41
SNRNP40
PRPF8
RPL7
METTL6
CDK9
DTWD2
PSPC1
SFSWAP
ZBTB7A
BOP1
PTBP1
ADARB1
ESRP2
NOP9
RPL26
SPEN
LGALS3
TARBP1
AQR
PIK3R1
SRSF9
DGCR8
METTL15
RNF40
HNRNPD
SRSF7
RBFA
RPP40
RPS19
PPP1R8
TRIT1
MYOD1
EXOSC3
NOB1
TSEN15
SYNCRIP
PRPF40B
ZFC3H1
NUDT21
SNRNP70
BARD1
DHX36
ZRSR2
C1D
NHP2
EXOSC2
PRMT5
UTP14C
TUT1
NCL
RPUSD4
RBMY1E
UPF3B
RPL35A
ZC3H7B
ZC3H12A
SUPT4H1
TSR1
ZMAT2
LARP7
SON
PUSL1
CDKAL1
RRP15
UTP18
HELB
PTBP3
RBM8A
DTWD1
ERCC2
TRPT1
PTBP2
GTF2F2
RBM17
CWC22
HMX2
RBFOX1
HELQ
RPP21
LARP6
FDXACB1
SMN1
PPP2R1A
RPL10A
TFIP11
NOL11
ZC3H11A
PRKRA
RP9
NOL10
SNRPG
RSRC1
THG1L
SUV39H1
TSEN54
TSR3
ZNHIT6
DHX37
TAF15
SMAD1
SSU72
PRDX6
LSM8
ELAVL2
SNUPN
UTP3
PRPF39
RPS16
RIOK1
RPS2
CD2BP2
GCFC2
INTS10
ESRP1
CTNNBL1
PUM1
YBEY
USP36
SNRPF
WDR4
ZC3H14
IVNS1ABP
DDX1
LSM5
RPS27
SENP3
IMP3
TRMT2B
AHNAK2
RPS6
PLRG1
KRR1
CPSF2
RBMXL3
SYF2
HNRNPU
RBMXL1
NOP56
ELAC1
ZNF830
OSGEPL1
RPS26
LSM1
SARNP
SAFB
USP49
RRP1B
SUGP2
BCAS2
POLR2D
BUD31
TSNAX
DUS4L
PABPN1
METTL2B
GTF2H3
POLR3K
RBMY1J
FCF1
RRAGC
PRPF40A
UTP6
CDK13
PARN
DUS1L
PPP4R2
NSUN4
PSIP1
THADA
EXOSC6
WDR83
LUC7L
RBM19
DDX18
SNRPC
RBM20
ZPR1
ZBTB8OS
RBM26
STAT3
DDX39B
CDK11A
CTU1
RTCB
RNMT
THUMPD2
MRTO4
CT45A5
NUDT16
HTATSF1
TXNL4A
TYW1
ABT1
DCPS
TP53
TRMT10A
CPEB1
HSPA8
EBNA1BP2
GTF2H4
SLC38A2
HNRNPA1
CSTF3
SF3A2
WBP11
DUSP11
RRP1
DHX8
CELF5
LAGE3
URB1
GRSF1
MAP2K2
COIL
ALKBH5
CWC15
SF3B3
UBL5
DHX16
ADAD1
APP
SF3B4
METTL2A
NCOR1
CT45A10
ATXN1
RNASEL
IL6
EXOSC8
CCNB1
CWF19L1
POLR2C
RPL7A
AGO1
PPP3CA
MTPAP
RBM22
PUM2
PUS10
WDR75
NCOR2
CDK11B
NSUN3
SRSF2
LSM6
CTU2
CTR9
PAN3
POP7
DDX52
ELAVL1
DDX47
PCAT18
SCARNA9
RUNDC3A_AS1
SNHG7
RMRP
RPPH1
ELOVL2_AS1
SNHG12
SNHG10
WEE2_AS1
SCARNA2
SCARNA15
RNU12
SNHG1
SNHG14
LINC01151
OVAAL
