# Supplementary material for: Characterization of the alternative splicing landscape in lung adenocarcinoma reveals novel prognosis signature associated with B cells
Source: PLoS One. 2023 Jul 11;18(7):e0279018. doi: 10.1371/journal.pone.0279018 (PMC10335703; doi:10.1371/journal.pone.0279018)
Supplement: S2 Table — (XLSX) [file pone.0279018.s005.xlsx]

## Sheet: Sheet1
Supplementary Table 2. Univariate Cox regression analyses of RNA splicing factors.
	univariate Cox P value	Student t test
		Fold change	P value
CWC27	0.031	0.998249	0.919616
DDX21	0.036	1.01323	0.495143
SNRPN	0.017	0.860942	2.58e-06
TNPO1	0.0015	1.05986	0.00424907
CIRBP	0.00065	0.880485	6.5e-14
SNRPE	0.011	1.19265	9.95e-23
ALYREF	0.012	1.08265	0.00277968
HNRNPL	0.025	1.05092	4.26e-09
INTS7	0.0025	1.23328	8.11e-19
SNRPD2	0.034	1.0488	0.0316219
HNRNPA2B1	0.015	1.05468	4.99e-06
FUBP3	0.039	1.00676	0.567953
U2SURP	0.044	1.13724	1.09e-10
SMNDC1	0.0065	1.03397	0.021848
SNRPA	0.018	1.08076	0.00898346
PRPF4	0.025	1.09321	2.37e-07
GPATCH3	0.016	0.96391	0.28232
DDX19B	0.033	0.938313	0.00845837
HNRNPK	0.012	1.01771	0.00713694
RNPC3	0.024	1.14557	0.00049411
DDX23	0.028	1.04376	0.0146995
HSPA1A	0.027	1.03689	0.186039
IGF2BP3	0.0011	1.82503	1.3e-21
SRSF1	0.038	1.06076	5.49e-09
DDX26B	0.039	1.13254	0.000481198
CLK4	0.0069	0.98198	0.550847
HNRNPF	0.034	1.02626	0.00550135
HNRNPC	0.0021	1.0805	1.16e-18
SRPK1	0.026	1.4469	3.79e-46
CLK1	0.048	1	0.999832
C1QBP	0.03	1.06634	0.00278869
PHF5A	0.039	0.987534	0.466093
PABPC1	0.018	1.10497	7.49e-14
RBM39	0.034	1.06451	0.00030761
RBM27	0.039	1.02503	0.18575
SNRPA1	0.014	1.24845	5e-24
EIF4A3	0.019	1.10442	2e-05
RBM42	0.013	0.968774	0.348773
HNRNPA0	0.042	0.938642	1.48e-06
RNF113A	0.029	1.03481	0.349871
HNRNPM	0.022	0.976029	0.0480364
HSPA1B	0.029	1.08243	0.000270562
PPM1G	0.0071	1.08339	8.38e-05
DHX40	0.022	1.0722	0.000135438
INTS1	0.014	1.07827	0.0268854
CCDC130	0.046	1.03051	0.30799
HNRNPAB	0.0052	1.09263	2.4e-13
SNW1	0.0071	0.987886	0.234884
RBM5	0.0067	0.994015	0.778182
NCBP1	0.011	1.09805	8.5e-07
KHDRBS1	0.013	1.03328	7.05e-05
TRIM24	0.0066	1.10231	0.000221663
HNRNPR	0.0056	1.03676	0.00612065
SSB	0.042	1.05881	0.000163214
PTBP1	0.0013	1.04627	0.000331094
SRSF9	0.015	1.05984	0.000803631
HNRNPD	0.029	1.05099	2.04e-05
SYNCRIP	0.034	0.998472	0.907663
EIF2S2	0.017	1.03349	0.00125344
LSM5	0.022	1.18891	2.35e-13
HNRNPU	0.021	1.05139	5.57e-05
WDR83	0.028	0.992765	0.841002
NRIP2	0.015	0.815208	1.12e-14
WBP11	0.0044	0.954008	0.000718202
BUB3	0.0028	1.1551	1.22e-18
