# Supplementary material for: Characterization of the alternative splicing landscape in lung adenocarcinoma reveals novel prognosis signature associated with B cells
Source: PLoS One. 2023 Jul 11;18(7):e0279018. doi: 10.1371/journal.pone.0279018 (PMC10335703; doi:10.1371/journal.pone.0279018)
Supplement: S3 Table — (XLSX) [file pone.0279018.s006.xlsx]

## Sheet: Sheet2
Supplementary Table 3. Hazard ratios and multivariate Cox P value for 23 survival-related alternative splicing events involved in risk score
	P value	HR (95% CI)
MIB2.198.AD	0.038741	2.86 (1.06–7.75)
FPGT.TNNI3K.3455.AT	0.02285	2.77 (1.15–6.68)
SUCO.9012.ES	0.02581	2.25 (1.10–4.59)
B4GALT2.2515.AP	0.011827	2.24 (1.20–4.21)
CDC20.2166.AP	0.03203	1.95 (1.06–3.59)
TRIT1.1934.ES	0.02095	0.57 (0.35–0.92)
CPSF3L.97.ES	0.003891	0.55 (0.37–0.83)
SPATA6.2923.ES	<0.001	0.53 (0.37–0.75)
TRAF3IP3.9686.AD	<0.001	0.47 (0.32–0.68)
S100A13.7735.ES	0.03171	0.43 (0.20–0.93)
S100A14.7729.AP	0.000573	0.41 (0.24–0.68)
EXO5.2003.RI	0.002108	0.40 (0.22–0.72)
PTPN7.9403.ES	0.001362	0.40 (0.23–0.70)
CTNNBIP1.577.AP	0.02673	0.40 (0.17–0.90)
TMEM234.1576.ES	0.003109	0.37 (0.19–0.72)
CNIH4.9957.ES	0.002579	0.31 (0.15–0.67)
FMO2.8981.RI	0.00328	0.28 (0.12–0.65)
SELENBP1.7618.ES	<0.001	0.27 (0.15–0.49)
NBPF10.7270.ES	0.023303	0.25 (0.08–0.83)
SLC16A1.4265.AT	0.004559	0.25 (0.10–0.65)
PODN.3051.ES	0.008008	0.17 (0.05–0.63)
FAM72A.9575.AP	<0.001	0.15 (0.06–0.42)
USP1.3252.AP	0.000611	0.05 (0.01–0.27)
